# Supplementary material for: Using Unstated Cases to Correct for COVID-19 Pandemic Outbreak and Its Impact on Easing the Intervention for Qatar
Source: Biology (Basel). 2021 May 24;10(6):463. doi: 10.3390/biology10060463 (PMC8225146; doi:10.3390/biology10060463)
Supplement: Supplementary file 1 [file biology-10-00463-s001.zip]

Archive with 1 entries (1 files):
- biology-1160155-supplementary.pdf
